# Supplementary material for: Formation of Aberrant Myotubes by Myoblasts Lacking Myosin VI Is Associated with Alterations in the Cytoskeleton Organization, Myoblast Adhesion and Fusion
Source: Cells. 2020 Jul 11;9(7):1673. doi: 10.3390/cells9071673 (PMC7408620; doi:10.3390/cells9071673)
Supplement: Supplementary file 1 [file cells-09-01673-s001.zip]

Archive with 5 entries (5 files):
- Supplementary Figure 1.pdf
- Supplementary Figure 2.pdf
- Supplementary Figure 3.pdf
- Supplementary Figure 4.pdf
- Supplementary Figure 5.pdf
